# Supplementary material for: Developing survey weights to ensure representativeness in a national, matched cohort study: results from the children and young people with Long Covid (CLoCk) study
Source: BMC Med Res Methodol. 2024 Jun 20;24:134. doi: 10.1186/s12874-024-02219-0 (PMC11188173; doi:10.1186/s12874-024-02219-0)
Supplement: Supplementary file 2 — Additional file 2: Interactive online tool for re-calibration of survey weights to the general population. This can be used to re-calibrate final target population survey weights to the general population using data on sex, age, and region from the 2021 UK Census. The tool allows ratios of the Census data to CLoCk data reweighted to the target population to be produced and provides examples of what to do with these ratios. [file 12874_2024_2219_MOESM2_ESM.xlsx]

## Sheet: Ratio Generation
	Region	CLoCk Reweighted: % Females aged 11-14	Census:CLoCk Ratio (Females, younger)	CLoCk Reweighted: % Females aged 15-17	Census:CLoCk Ratio (Females, older)	CLoCk Reweighted: % Males aged 11-14	Census:CLoCk Ratio (Males, younger)	CLoCk Reweighted: % Males aged 15-17	Census:CLoCk Ratio (Males, older)
	North East		#DIV/0!		#DIV/0!		#DIV/0!		#DIV/0!
	North West		#DIV/0!		#DIV/0!		#DIV/0!		#DIV/0!
	Yorkshire and The Humber		#DIV/0!		#DIV/0!		#DIV/0!		#DIV/0!
	East Midlands		#DIV/0!		#DIV/0!		#DIV/0!		#DIV/0!
	West Midlands		#DIV/0!		#DIV/0!		#DIV/0!		#DIV/0!
	East of England		#DIV/0!		#DIV/0!		#DIV/0!		#DIV/0!
	London		#DIV/0!		#DIV/0!		#DIV/0!		#DIV/0!
	South East		#DIV/0!		#DIV/0!		#DIV/0!		#DIV/0!
	South West		#DIV/0!		#DIV/0!		#DIV/0!		#DIV/0!

## Sheet: Illustrative Example
	Region	CLoCk Reweighted: % Females aged 11-14	Census:CLoCk Ratio (Females, younger)	CLoCk Reweighted: % Females aged 15-17	Census:CLoCk Ratio (Females, older)	CLoCk Reweighted: % Males aged 11-14	Census:CLoCk Ratio (Males, younger)	CLoCk Reweighted: % Males aged 15-17	Census:CLoCk Ratio (Males, older)
	North East	0.064	0.707026	0.0597	0.786194	0.0356	1.27039	0.0283	1.6375
	North West	0.2716	0.48698	0.1632	0.824887	0.2318	0.572989	0.2644	0.503584
	Yorkshire and The Humber	0.1154	0.844108	0.0953	1.0546	0.1129	0.863963	0.0932	1.07569
	East Midlands	0.0659	1.29121	0.0706	1.26369	0.1041	0.816715	0.0843	1.05919
	West Midlands	0.1359	0.806982	0.1347	0.82188	0.164	0.669023	0.089	1.25169
	East of England	0.0988	1.14103	0.0968	1.09097	0.1	1.12922	0.0732	1.46725
	London	0.13	1.20971	0.2008	0.763161	0.1324	1.18151	0.187	0.806933
	South East	0.0842	1.97692	0.125	1.29328	0.0846	1.97343	0.1211	1.3531
	South West	0.0343	2.74008	0.0539	1.80903	0.0347	2.68906	0.0594	1.63985

## Sheet: Census %
	Census: % Females aged 10-14	Census: % Females aged 15-19	Census: % Males aged 10-14	Census: % Males aged 15-19
	0.0452497	0.0469358	0.0452258	0.0463412
	0.132264	0.134622	0.132819	0.133148
	0.09741	0.100504	0.0975415	0.100254
	0.085091	0.0892162	0.08502	0.08929
	0.109669	0.110707	0.10972	0.111401
	0.112734	0.105606	0.112922	0.107402
	0.157262	0.153243	0.156432	0.150897
	0.166456	0.161661	0.166953	0.16386
	0.0939847	0.0975065	0.0933105	0.0974073
